# Supplementary material for: TP-0903 Is Active in Preclinical Models of Acute Myeloid Leukemia with TP53 Mutation/Deletion
Source: Cancers (Basel). 2022 Dec 21;15(1):29. doi: 10.3390/cancers15010029 (PMC9817780; doi:10.3390/cancers15010029)
Supplement: Supplementary file 1 [file cancers-15-00029-s001.zip]

Archive with 1 entries (1 files):
- cancers-2105681-supplementary.pdf
